# Supplementary material for: Storage Stability and Lipidomic Analysis Reveal the Effect of Frozen Storage Temperature on Pacific Saury (Cololabis saira)
Source: Foods. 2025 Feb 23;14(5):756. doi: 10.3390/foods14050756 (PMC11898982; doi:10.3390/foods14050756)
Supplement: Supplementary file 1 [file foods-14-00756-s001.zip]

Archive with 1 entries (1 files):
- foods-3425264-supplementary.pdf
